# Supplementary material for: Morphological Diversity of Turtle Hyoid Apparatus is Linked to Feeding Behavior
Source: Integr Org Biol. 2024 May 2;6(1):obae014. doi: 10.1093/iob/obae014 (PMC11090499; doi:10.1093/iob/obae014)
Supplement: obae014_Supplemental_Files [file obae014_supplemental_files.zip]

Archive with 3 entries (3 files):
- Supplemental Material 1 codematrix.txt
- Supplemental Material 2 ancestral_state_recs-ambiguities.zip
- Supplemental Material 3 List of synonyms.xlsx
