# Supplementary material for: Morphological Diversity of Turtle Hyoid Apparatus is Linked to Feeding Behavior
Source: Integr Org Biol. 2024 May 2;6(1):obae014. doi: 10.1093/iob/obae014 (PMC11090499; doi:10.1093/iob/obae014)
Supplement: obae014_Supplemental_Files [file obae014_supplemental_files.zip › Supplemental Material 1 codematrix.txt]

	Ch1	Ch2	Ch3	Ch4	Ch5	Ch6	Ch7	Ch8	Ch9	Ch10	Ch11	Ch12	Ch13	Ch14	Ch15	Ch16	Ch17	Ch18	Ch19	Ch20	Ch21	Ch22	Ch23	Ch24	Ch25	Ch26	Ch27	Ch28	Ch29	Ch30	Ch31	Ch32	Ch33	Ch34	Ch35	Ch36	Ch37	Ch38	Ch39
Pelusios_niger_CT	1	1	2	1	1	0	0	0	1	0	0	2	1	0	0	1	0	0	?	0	0	0	0	0	0	?	?	0	0	0	1	1	0	?	?	?	?	?	?
Chelus_fimbriatus_PIM_A/III957	1	0	2	1	1	0	0	1	1	2	0	3	0	0	0	0	0	0	?	0	0	1	1	0	1	1	1	2	0	0	0	2	1	0	?	?	?	?	?
Chelus_fimbriatus_Melina	1	0	2	1	1	0	0	1	1	2	0	3	0	0	0	0	0	0	?	0	0	1	1	0	1	1	1	2	0	0	0	2	1	?	?	?	?	?	?
Chelus_fimbriatus_Dylan	0	?	?	1	1	0	0	1	1	2	0	3	0	0	0	0	0	0	?	1	0	1	1	0	1	1	1	2	0	0	0	2	0	?	?	?	?	?	?
Platemys_platicephala	?	?	?	?	?	?	?	?	?	?	?	?	?	?	?	?	?	?	?	?	?	?	?	?	?	?	?	?	?	?	?	?	?	?	?	?	?	?	?
Phrynops_hilarii	?	?	?	?	?	?	?	?	?	?	?	?	?	?	?	?	?	?	?	?	?	?	?	?	?	?	?	?	?	?	?	?	?	?	?	?	?	?	?
Chelodina_reimanii	?	?	?	?	?	?	?	?	?	?	?	?	?	?	?	?	?	?	?	?	?	?	?	?	?	?	?	?	?	?	?	?	?	?	?	?	?	?	?
Emydura_subglobosa	1	1	2	1	1	0	0	0	1	1	0	2	1	0	2	1	0	0	?	2	0	0	0	0	1	0	1	0	2	0	0	1	0	?	?	?	?	?	?
Podocnemis_erythrocephala	?	?	?	?	?	?	?	?	?	?	?	?	?	?	?	?	?	?	?	?	?	?	?	?	?	?	?	?	?	?	?	?	?	?	?	?	?	?	?
Podocnemis_unifilis	?	?	?	?	?	?	?	?	?	?	?	?	?	?	?	?	?	?	?	?	?	?	?	?	?	?	?	?	?	?	?	?	?	?	?	?	?	?	?
Apalone_spinifera	?	?	?	?	?	?	?	?	?	?	?	?	?	?	?	?	?	?	?	?	?	?	?	?	?	?	?	?	?	?	?	?	?	?	?	?	?	?	?
Pelodiscus_sinesis	?	?	?	?	?	?	?	?	?	?	?	?	?	?	?	?	?	?	?	?	?	?	?	?	?	?	?	?	?	?	?	?	?	?	?	?	?	?	?
Carettochelys_insculpta	1	1	1	1	0	0	0	0	1	0	2	1	1	0	2	2	3	0	?	2	0	0	0	1	1	0	0	0	3	2	1	2	0	?	?	?	?	?	?
Dermochelys_coriacea	1	1	0	0	?	?	?	?	1	1	1	?	1	0	2	1	1	0	?	2	?	0	0	1	?	?	?	?	2	1	0	1	0	?	?	?	?	?	?
Caretta_caretta	?	?	?	?	?	?	?	?	?	?	?	?	?	?	?	?	?	?	?	?	?	?	?	?	?	?	?	?	?	?	?	?	?	?	?	?	?	?	?
Chelydra_serpentina	1	0	1	0	?	?	?	?	1	0	0	3	1	0	0	1	0	0	?	0	0	0	1	0	1	1	2	2	0	0	0	1	1	?	?	?	?	?	?
Kinosternon_subrubrum	?	?	?	?	?	?	?	?	?	?	?	?	?	?	?	?	?	?	?	?	?	?	?	?	?	?	?	?	?	?	?	?	?	?	?	?	?	?	?
Sternotherus_carinatus	?	?	?	?	?	?	?	?	?	?	?	?	?	?	?	?	?	?	?	?	?	?	?	?	?	?	?	?	?	?	?	?	?	?	?	?	?	?	?
Platysternon_megacephalum	1	1	1	0	?	?	?	?	1	0	0	3	1	0	2	1	1	1	?	3	0	0	0	0	1	1	2	2	4	0	0	1	0	?	?	?	?	?	?
Terrapene_carolina	1	1	2	1	0	0	0	0	1	1	0	2	1	0	1	1	1	0	?	2	0	0	0	1	0	?	?	0	3	0	0	2	0	?	?	?	?	?	?
Graptemys_pseudogeographica	1	0	1	1	0	0	0	1	1	0	0	3	1	0	0	1	1	0	?	0	0	0	1	0	1	1	0	2	2	1	0	0	0	?	?	?	?	?	?
Trachemys_scripta_elegans	?	?	?	?	?	?	?	?	?	?	?	?	?	?	?	?	?	?	?	?	?	?	?	?	?	?	?	?	?	?	?	?	?	?	?	?	?	?	?
Emys_orbigularis	?	?	?	?	?	?	?	?	?	?	?	?	?	?	?	?	?	?	?	?	?	?	?	?	?	?	?	?	?	?	?	?	?	?	?	?	?	?	?
Cuora_amboinensis	1	1	1	1	0	0	0	0	1	1	0	1	1	0	1	1	0	0	?	0	0	0	0	0	0	?	?	0	1	1	0	2	?	?	?	?	?	?	?
Mauremys_capisca	?	?	?	?	?	?	?	?	?	?	?	?	?	?	?	?	?	?	?	?	?	?	?	?	?	?	?	?	?	?	?	?	?	?	?	?	?	?	?
Heosemys_grandis	?	?	?	?	?	?	?	?	?	?	?	?	?	?	?	?	?	?	?	?	?	?	?	?	?	?	?	?	?	?	?	?	?	?	?	?	?	?	?
Testudo_hermanni	?	?	?	?	?	?	?	?	?	?	?	?	?	?	?	?	?	?	?	?	?	?	?	?	?	?	?	?	?	?	?	?	?	?	?	?	?	?	?
Malacochersus_tornieri	?	?	?	?	?	?	?	?	?	?	?	?	?	?	?	?	?	?	?	?	?	?	?	?	?	?	?	?	?	?	?	?	?	?	?	?	?	?	?
Testudo_graeca	?	?	?	?	?	?	?	?	?	?	?	?	?	?	?	?	?	?	?	?	?	?	?	?	?	?	?	?	?	?	?	?	?	?	?	?	?	?	?
Podocnemis_expansa_PIM_A/III951	1	1	0	1	1	0	0	0	1	1	0	0	1	0	0	1	0	0	0	2	0	0	0	1	0	?	?	0	2	1	0	2	0	?	?	?	?	?	?
Emys_orbigularis_PIM_A/III796	1	1	2	1	1	0	0	0	1	0	0	3	1	1	2	1	0	0	?	1	0	0	1	1	0	?	?	2	0	1	0	2	0	?	?	?	?	?	?
Pelusios_niger_PIM_A/III986	1	1	2	1	1	0	0	2	1	0	0	3	1	1	0	1	0	0	?	0	0	0	0	0	0	?	?	2	1	1	1	2	0	?	?	?	?	?	?
Apalone_mutica_PIM_A/III795	1	0	2	1	0	1	0	0	1	1	0	3	1	1	2	1	0	0	?	1	0	0	0	1	0	?	?	2	2	1	0	2	1	1	?	?	?	?	?
Amyda_cartilaginea_NMW231	2	0	1	0	?	0	1	0	2	1	1	?	1	0	1	1	2	0	1	0	1	1	0	0	0	0	1	2	0	0	2	0	0	0	1	1	2	1	1
Amyda_cartilaginea_NMW235	2	2	1	0	?	0	1	0	2	1	0	?	1	0	1	1	2	0	1	0	1	0	?	?	?	?	1	2	0	0	2	0	0	0	1	1	2	1	1
Dogania_subplana_NMW233	2	0	1	0	?	0	1	0	2	0	1	?	1	1	0	0	?	0	1	0	1	0	?	?	?	?	1	2	0	0	2	0	0	0	1	1	1	?	0
Dogania_subplana_NMW236	2	0	1	0	?	0	1	0	2	0	0	?	1	1	0	0	?	0	1	0	1	0	?	?	?	?	1	2	0	0	2	0	0	0	1	1	0	?	?
Emys_orbigularis_NMW210	0	?	?	?	?	?	1	1	2	0	0	?	1	1	1	1	2	0	2	1	2	1	0	0	0	0	1	0	0	0	2	1	2	0	1	0	2	2	0
Chelodina_oblonga_NMW227	2	0	1	0	?	0	1	1	1	1	0	?	1	1	1	1	1	0	0	0	2	1	1	1	0	1	1	0	2	0	2	1	2	0	0	0	1	?	0
Chelonoidis_nigra_microphyes_NMW221	0	?	?	?	?	?	0	1	1	0	1	2	1	1	1	0	?	0	0	1	1	0	?	?	?	?	0	?	0	2	0	?	1	2	1	2	0	?	?
Podocnemis_expansa_NMW225	0	?	?	?	?	?	0	1	1	1	1	?	1	1	1	0	?	0	0	1	1	0	?	?	?	?	0	?	0	0	0	?	0	0	1	0	0	?	?
Phrynops_geoffroanus_NMW228	0	?	?	?	?	?	1	1	3	0	0	?	1	1	1	0	?	0	0	0	2	1	1	0	0	1	1	0	2	0	2	0	1	0	0	0	2	0	1
Pelodiscus_sinensis_NMW234	2	2	1	0	?	0	1	0	1	1	0	?	2	0	1	1	1	0	0	0	?	1	0	1	0	0	1	2	0	0	2	0	0	0	1	1	0	?	?
Chitra_indica_NMW238	2	1	1	1	0	1	1	0	2	1	0	?	1	0	0	0	?	0	1	0	2	1	1	0	0	0	1	2	0	0	2	0	0	0	1	1	0	?	?
Cyclanorbis_senegalensis_NMW229	0	?	?	?	?	?	1	0	2	0	0	?	1	0	0	1	2	1	0	0	0	0	?	?	?	?	1	2	1	0	2	0	0	0	1	1	2	1	1
Trionyx_triunguis_NMW232	2	0	1	0	?	0	1	0	2	1	0	?	1	1	1	1	2	0	0	0	2	1	0	1	0	0	1	2	0	0	2	0	0	0	1	1	2	1	1
Nilssonia_cf_gangetica_NMW230	2	2	1	0	?	0	1	0	2	1	0	?	1	1	1	1	2	0	0	0	2	1	0	1	0	0	1	2	0	0	2	0	0	0	1	1	0	?	?
Pelochelys_cantorii_NMW237	2	1	1	1	1	1	1	0	1	1	0	?	1	0	1	0	?	0	1	0	2	1	0	0	0	0	1	2	0	0	2	0	0	0	1	1	0	?	?
Chelydra_serpentina_NMW208	1	?	1	?	?	0	1	0	2	0	1	3	1	1	1	0	?	0	0	0	2	0	?	?	?	?	1	0	0	0	2	1	1	0	1	0	1	3	0
Chelonoidis_denticulatus_NMW223	0	?	?	?	?	?	0	2	1	0	1	2	2	1	1	0	?	0	0	1	1	0	?	?	?	?	0	?	3	2	0	?	0	0	1	2	0	?	?
Chelonoidis_nigra_ephippium_NMW222	0	?	?	?	?	?	0	1	1	0	1	2	1	1	1	0	?	0	0	1	2	1	1	0	1	0	0	?	0	2	0	?	0	0	1	2	0	?	?
Terrapene_carolina_NMW215	0	?	?	?	?	?	1	1	1	0	1	?	1	1	0	0	?	0	2	1	1	1	1	0	0	0	1	0	0	0	2	1	0	0	1	1	1	3	0
Terrapene_ornata_NMW216	0	?	?	?	?	?	1	1	1	0	1	3	1	1	1	0	?	0	1	0	2	1	0	0	0	2	1	0	2	0	2	1	2	2	1	1	1	3	0
Cuora_amboinensis_NMW214	1	?	1	0	?	0	1	1	1	0	1	3	1	1	1	0	?	0	2	1	2	1	1	0	0	0	1	0	0	0	2	1	0	0	1	1	2	2	1
Testudo_graeca_NMW219	0	?	?	?	?	?	0	0	1	0	1	2	1	1	1	0	?	0	0	1	1	1	0	0	0	2	0	?	3	2	0	?	0	0	1	3	0	?	?
Testudo_marginata_NMW217	0	?	?	?	?	?	0	0	1	0	1	2	1	1	1	0	?	0	0	1	1	1	0	0	0	2	0	?	3	2	0	?	0	0	1	3	0	?	?
Trachemys_ornata_NMW2228	1	?	0	0	?	0	1	0	1	0	1	0	0	1	1	0	?	0	0	1	2	1	0	0	0	0	1	1	2	0	0	?	2	0	1	1	1	3	0
Clemmys_guttata_NMW2237	1	?	1	0	?	0	1	1	1	0	1	0	1	1	1	0	?	0	0	1	2	1	1	0	0	2	0	?	0	0	1	?	0	0	1	1	1	3	0
Chrysemys_picta_NMW2216	1	?	1	0	?	0	1	0	1	0	1	0	2	1	1	0	?	0	0	0	2	1	0	0	0	2	1	0	0	0	2	?	0	0	1	1	1	3	0
Stigmochelys_pardalis_NMW2309	0	?	?	?	?	?	0	2	1	0	1	2	2	1	1	0	?	0	0	1	2	1	0	0	1	0	0	?	1	2	0	?	0	0	1	3	0	?	?
Psammobates_oculifer_NMW2123	0	?	?	?	?	?	0	1	1	0	1	2	2	1	1	0	?	0	0	1	1	0	?	?	?	?	0	?	0	2	0	?	0	0	1	3	0	?	?
Eretmochelys_imbricata_NMW3210	0	?	?	?	?	?	0	?	1	0	0	?	1	1	1	0	?	0	0	0	2	1	0	0	0	0	1	0	0	0	2	1	1	1	1	1	1	3	0
Caretta_caretta_NMW19898	0	?	?	?	?	?	0	1	1	0	1	2	1	1	1	0	?	0	0	1	2	0	?	?	?	?	0	?	1	0	0	?	0	2	1	1	0	?	?
Erymnochelys_madagascariensis_NMW2313	1	?	2	0	?	0	0	1	3	1	1	0	1	1	1	0	?	0	0	1	2	1	0	0	0	0	0	?	0	0	0	?	0	0	1	2	1	3	0
Acanthochelys_radiolata_NMW2234	?	?	?	?	?	?	?	?	?	?	1	1	2	1	1	0	?	?	1	0	2	1	0	0	0	1	1	1	0	0	2	0	0	0	0	0	1	0	0
Emydura_macquarii_NMW2215	1	?	0	0	?	0	1	1	3	1	1	0	0	1	1	0	?	0	0	1	2	1	1	0	0	2	1	0	0	0	2	?	0	0	1	0	1	0	1
Cyclemys_dentata_NMW2236	1	?	1	0	?	0	1	1	1	0	1	2	2	1	1	0	?	0	0	0	2	1	0	0	0	2	1	0	0	0	2	1	0	2	1	1	1	3	0
Orlitia_borneensis_NMW2318	1	?	1	0	?	0	1	0	1	0	1	0	1	1	1	0	?	0	0	0	1	1	0	0	0	0	1	0	2	0	2	1	1	0	1	1	1	3	0
Rhinoclemmys_pulcherrima_NMW2217	0	?	?	?	?	?	0	0	1	0	1	0	2	1	1	0	?	0	0	1	2	1	0	0	0	0	0	?	0	0	0	?	0	0	1	1	1	3	0
Mauremys_rivulata_NMW2203	1	?	1	0	?	0	1	0	1	0	1	2	0	1	1	0	?	0	0	0	1	1	0	1	0	0	1	0	1	0	2	1	0	0	1	1	1	3	0
Rafetus_euphraticus_NMW2317	2	2	1	0	?	0	1	2	1	0	1	1	1	1	1	1	2	0	0	0	1	1	0	1	0	0	1	2	0	0	2	0	0	0	1	1	1	1	0
Staurotypus_salvinii_NMW2227	1	?	1	0	?	0	1	2	2	0	1	2	1	1	1	0	?	0	0	0	1	1	0	1	0	0	1	0	0	0	2	1	1	0	1	1	1	3	0
Sternotherus_odoratus_NMW2235	0	?	?	?	?	?	0	2	1	1	1	2	1	1	1	0	?	0	0	1	1	1	0	0	0	0	0	?	0	0	0	?	1	0	1	1	1	3	0
Kinosternon_leucostomum_NMW2218	1	?	1	0	?	0	1	1	1	1	1	2	1	1	1	0	?	0	0	0	2	1	0	1	0	0	1	0	1	0	2	1	1	0	1	1	1	3	0
Kinosternon_scorpioides_NMW2224	1	?	1	0	?	0	1	1	1	1	1	2	1	1	1	0	?	0	0	1	1	0	?	?	?	?	1	0	1	0	2	1	1	0	1	1	1	3	0
Kinosternon_integrum_NMW2239	1	?	1	0	?	0	1	2	1	0	1	2	1	1	1	0	?	0	0	1	1	0	?	?	?	?	0	?	1	0	0	?	1	0	1	1	1	3	0
Lissemys_punctata_NMW2186	1	?	1	0	?	0	1	0	2	0	1	2	2	1	1	1	2	0	0	0	1	1	0	1	0	0	1	2	1	0	2	0	0	2	1	1	2	1	1
Apalone_spinifera_NMW2243	2	2	1	0	?	0	1	0	1	0	1	2	2	1	1	1	1	0	0	0	1	1	0	1	0	0	1	2	0	0	2	0	0	0	1	1	1	1	0
Graptemys_geographica_NMW1717	1	?	1	0	?	0	1	1	1	1	1	?	1	1	1	0	?	0	0	0	1	1	0	0	0	0	1	0	0	0	2	1	1	1	1	1	0	?	?
Pangshura_sylhetensis_NMW40009	1	?	0	0	?	0	1	1	1	1	1	2	2	1	1	1	1	0	0	0	2	1	0	1	0	0	1	0	0	0	2	1	1	0	1	0	1	3	0
Morenia_ocellata_NMW39668-1	1	?	1	0	?	0	1	0	1	1	1	2	0	1	1	1	1	0	0	0	2	1	0	1	0	0	1	0	0	0	2	1	1	0	1	1	1	3	0
Heosemys_depressa_NMW1758	0	?	?	?	?	?	0	2	1	0	1	2	1	1	1	0	?	0	0	1	2	0	?	?	?	?	0	?	1	2	0	?	2	1	1	3	1	3	0
Rhinoclemmys_rubida_NMW1779	0	?	?	?	?	?	0	2	1	0	1	2	1	1	1	0	?	0	0	1	2	0	?	?	?	?	0	?	0	1	0	?	0	0	1	1	0	?	?
Sternotherus_carinatus_NMW39875-1	1	?	1	0	?	0	1	1	1	0	1	2	1	1	1	0	?	0	0	0	2	1	0	1	0	0	1	0	0	0	2	1	0	0	1	1	1	3	0
Kinixys_belliana_NMW1885	0	?	?	?	?	?	?	?	?	?	0	?	1	1	1	0	?	0	0	1	2	0	?	?	?	?	0	?	0	2	0	?	?	?	1	?	0	?	?
Chelonia_mydas_NMW1860	0	?	?	?	?	?	0	2	1	0	1	2	1	1	1	0	?	0	0	1	1	0	?	?	?	?	0	?	0	0	1	?	1	1	1	1	0	?	?
Geochelone_pardalis_NMW38230	1	?	1	0	?	0	0	1	1	0	1	2	1	1	1	0	?	0	0	1	1	0	?	?	?	?	0	?	0	1	0	?	0	0	1	2	0	?	?
Graptemys_pulchra_NMW41014	?	?	?	?	?	?	1	2	1	1	0	?	1	1	1	1	1	0	0	1	2	1	1	0	0	0	1	1	0	0	1	?	1	2	1	1	0	?	?
Deirochelys_reticularia_NMW39106	1	?	1	0	?	0	1	0	2	1	1	2	2	1	0	0	?	0	1	0	2	1	1	0	0	2	1	0	2	0	2	1	0	0	0	0	1	3	0
Melanochelys_tricarinata_NMW39134	0	?	?	?	?	?	?	?	?	?	0	?	1	1	1	0	?	?	?	?	?	1	1	1	0	0	1	0	0	0	2	1	1	0	1	1	0	?	?
Acantochelys_pellidipectoris_NMW40161_1	0	?	?	?	?	?	1	1	3	1	2	0	2	1	1	1	1	0	2	1	2	1	0	0	0	1	1	1	0	0	2	0	0	0	0	0	2	0	1
Testudo_kleinmanni_NMW1936	0	?	?	?	?	?	0	1	1	0	1	2	1	1	1	0	?	0	0	1	1	1	0	0	1	0	0	?	0	2	0	?	0	0	1	3	0	?	?
Phrynops_geoffroanus_NMW1831	1	?	1	0	?	0	1	1	0	0	0	?	2	1	1	1	1	0	2	1	2	1	0	0	0	1	1	1	2	0	2	0	1	0	0	0	2	0	1
Trachemys_scripta_NMW40398	1	?	1	0	?	0	1	0	1	1	1	2	2	1	1	1	1	0	0	1	1	1	0	0	0	0	1	?	0	0	2	?	1	0	1	1	0	?	?
Nilssonia_hurum_NMW40066_1	2	2	1	0	?	0	1	0	1	1	1	2	1	0	1	0	?	0	0	0	1	1	0	1	0	0	1	2	0	0	2	0	0	0	1	1	2	1	1
Nilssonia_formosa_NMW38631	2	2	1	0	?	0	1	0	2	1	0	?	1	0	1	1	2	0	0	0	1	1	0	1	0	0	1	2	0	0	2	0	0	0	1	1	2	1	1
Nilssonia_nigricans_NMW39090_1	2	2	1	0	?	0	1	0	1	1	1	2	1	1	1	1	2	0	0	0	1	1	0	1	0	0	1	2	0	0	2	0	0	0	1	1	2	1	1
Chelonoidis_carbonaria_NMW38267	0	?	?	?	?	?	0	1	1	0	1	2	1	1	1	0	?	0	0	1	1	0	?	?	?	?	0	?	0	2	0	?	0	0	1	3	0	?	?
Mauremys_mutica_NMW39101	0	?	?	?	?	?	1	1	1	1	0	?	2	1	1	1	1	0	?	?	?	1	0	1	0	0	1	0	0	0	2	1	0	0	1	1	0	?	?
Pangshura_tentoria_NMW39014_1	0	?	?	?	?	?	0	?	1	0	1	2	1	1	1	1	1	0	0	0	2	0	?	?	?	?	1	1	0	0	0	?	0	0	1	1	1	3	0
Emydura_macquarii_NMW41015	0	?	?	?	?	?	1	1	3	0	0	?	1	1	0	0	?	0	0	0	2	1	1	1	0	2	1	0	2	0	2	1	1	0	1	0	0	?	?
Hydromedusa_tectifera_NMW40284	1	?	1	0	?	0	1	2	1	1	1	2	0	1	0	0	?	0	0	0	2	1	0	1	0	1	1	1	0	0	2	0	0	0	0	0	0	?	?
Acantochelys_spixii_NMW40728	0	?	?	?	?	?	1	1	0	0	0	?	1	1	1	1	1	0	?	?	?	1	1	?	0	1	1	1	2	0	2	0	0	0	0	0	0	?	?
Geoemyda_spengleri_NMW37279	0	?	?	?	?	?	?	?	?	?	1	2	1	1	1	0	?	?	0	1	1	0	?	?	?	?	0	?	0	0	0	?	0	0	1	1	0	?	?
Cuora_mouhotii_NMW37197	0	?	?	?	?	?	0	2	1	0	1	2	1	1	1	0	?	0	0	1	2	0	?	?	?	?	0	?	0	0	0	?	2	0	1	1	0	?	?
Manouria_impressa_NMW39100	?	?	?	?	?	?	?	?	?	?	?	?	1	1	1	1	1	?	?	?	?	?	?	?	?	?	?	?	?	?	?	?	?	?	?	?	?	?	?
Dermochelys_coriacea_NMW30159	0	?	?	?	?	?	0	1	2	0	?	?	0	0	1	0	?	1	0	1	0	0	?	?	?	?	0	?	1	0	1	?	0	2	1	1	0	?	?
Eretmochelys_imbricata_NMW30139	0	?	?	?	?	?	0	1	1	0	1	3	1	1	1	0	?	0	0	1	2	0	?	?	?	?	0	?	0	0	1	?	1	1	1	1	1	4	0
Dermatemys_mawii_NMW30836	0	?	?	?	?	?	0	0	1	1	1	2	1	1	1	0	?	0	0	1	2	0	?	?	?	?	0	?	0	0	0	?	1	0	1	1	1	4	0
Carettochelys_insculpta_NMW41541	0	?	?	?	?	?	0	1	1	0	1	3	1	1	1	0	?	0	0	1	0	0	?	?	?	?	0	?	2	0	0	?	0	0	2	3	0	?	?
Platysternon_megacephalum_NMW41567_10	1	?	1	0	?	0	1	1	0	0	1	2	1	1	1	0	?	0	2	1	2	1	0	0	0	2	1	0	2	0	2	1	1	2	1	1	1	3	0
Pelomedusa_galeata_NMW2222	1	?	1	0	?	0	1	1	1	1	1	2	1	1	1	1	1	0	0	0	2	1	0	1	0	1	0	?	2	0	0	1	0	0	0	0	1	3	1
Macrochelys_temminckii_NMW41339	?	?	?	?	?	?	?	?	?	?	1	3	1	1	1	0	?	0	0	?	?	0	?	?	?	?	1	0	2	0	2	1	2	2	1	1	0	?	?
Macrochelys_temminckii_NMW41340	1	?	1	0	?	0	1	0	1	0	1	2	1	1	1	0	?	0	0	1	2	0	?	?	?	?	1	1	0	0	0	?	0	0	1	1	1	3	0
Trachemys_dorbigni_NMW41352	1	?	1	0	?	0	1	2	0	0	0	?	2	1	1	0	?	0	0	1	2	0	?	?	?	?	0	?	0	0	0	?	0	2	1	1	1	3	0
Pelomedusa_subrufa_NMW41408_1	1	?	1	0	?	0	1	1	1	0	0	?	1	1	1	1	1	0	0	0	1	1	0	1	0	2	1	0	2	0	2	1	0	0	0	0	1	3	0
