# Supplementary material for: Morphological Diversity of Turtle Hyoid Apparatus is Linked to Feeding Behavior
Source: Integr Org Biol. 2024 May 2;6(1):obae014. doi: 10.1093/iob/obae014 (PMC11090499; doi:10.1093/iob/obae014)
Supplement: obae014_Supplemental_Files [file obae014_supplemental_files.zip › Supplemental Material 3 List of synonyms.xlsx]

## Sheet: Sheet1
Structure (Sheil and Greenbaum, 2005)	synonym 1	synonym 2	synonym 3	synonym 4	source 1	source 2	source 3	source 4	comment
Hypobrachial apparatus	Hyolaringeal skeleton	Hyoid apparatus			Lemell et al., 2010	Hansen et al., 1941			Sheil and Greenbaum, 2005 sometimes change their terms during the text with small variations such as corpus hyoideus and corpus hyoidis
Corpus hyoideus	Hyoid body	Corpus hyoideum	Hyoid corpse	Corpus hyoidei	Natchev et al., 2010	Lemell et al., 2010	Kuratani, 1999	Heiss et al., 2012	fusion of basal elements of the visceral arches (Lemell, 2019)
Cornu hyale	Cornus hyoidei				Lemell et al., 2010
Cornu branchiale I	Ceratobranchial I	Branchial hyoid horn I	Branchial arch I		Lintner et al., 2012	Lauder & Prendersgast, 1992	Van Damme & Aerts, 1997
Cornu branchiale II	Ceratobranchial II	Branchial hyoid horn II	Branchial arch II		Lintner et al., 2012	Lauder & Prendersgast, 1992	Van Damme & Aerts, 1997
Epibranchial I
Epibranchial II
Fenestra hyoidea	Arytean				Jones et al., 2012
Processus lingualis	Lingual process				Natchev et al., 2010
Sulcus trachaeae
Processes lateralis anterior	Lateral process I				Van Damme & Aerts, 1997
Processes lateralis intermedius	Lateral process II				Van Damme & Aerts, 1997
Processes lateralis posterior	Posterial process				Myers et al., 2018
